# Supplementary material for: The Clinical Validity and Utility of PCR Compared to Conventional Culture and Sensitivity Testing for the Management of Complicated Urinary Tract Infections in Adults: A Secondary (Ad Hoc) Analysis of Pathogen Detection, Resistance Profiles, and Impact on Clinical Outcomes
Source: Microorganisms. 2025 Apr 20;13(4):949. doi: 10.3390/microorganisms13040949 (PMC12029264; doi:10.3390/microorganisms13040949)
Supplement: Supplementary file 1 [file microorganisms-13-00949-s001.zip]

Archive with 1 entries (1 files):
- microorganisms-3572522-supplementary.pdf
